# Supplementary material for: Red Rice Bran Extract Attenuates Adipogenesis and Inflammation on White Adipose Tissues in High-Fat Diet-Induced Obese Mice
Source: Foods. 2022 Jun 24;11(13):1865. doi: 10.3390/foods11131865 (PMC9266166; doi:10.3390/foods11131865)
Supplement: Supplementary file 1 [file foods-11-01865-s001.zip]

Archive with 1 entries (1 files):
- foods-1771472-supplementary.pdf
